# Supplementary material for: A Bayesian Spatio-Temporal Analysis of Malaria in the Greater Accra Region of Ghana from 2015 to 2019
Source: Int J Environ Res Public Health. 2021 Jun 4;18(11):6080. doi: 10.3390/ijerph18116080 (PMC8200193; doi:10.3390/ijerph18116080)
Supplement: Supplementary file 1 [file ijerph-18-06080-s001.zip]

Archive with 1 entries (1 files):
- ijerph-1205190-supplementary.pdf
